# Supplementary material for: Doxorubicin induces an alarmin-like TLR4-dependent autocrine/paracrine action of Nucleophosmin in human cardiac mesenchymal progenitor cells
Source: BMC Biol. 2021 Jun 16;19:124. doi: 10.1186/s12915-021-01058-5 (PMC8210386; doi:10.1186/s12915-021-01058-5)
Supplement: Supplementary file 2 — Additional file 2. Raw data relative to all figure graphs. [file 12915_2021_1058_MOESM2_ESM.xlsx]

## Sheet: Figure 1
Figure 1 a	N/A
Figure 1 b - Nucleolar Stress pre-rRNA synthesis	45S
Fold Change vs Ctr	Ctrl 0h	Dox 4h	Dox 8h
	1	0.080494	0.0965711
	1	0.666649	0.0189718
	1	0.127325	0.254807
	1	0.474671	0.0766803
Figure 1 c - Representative image of DCF FACS	N/A
Figure 1 d - Mean Fluorescence Intensity of DCF FACS	Ctrl	Dox 8h
	9.44	7.75
	9.19	7.76
	8.4	7.57
	9	9.86
Figure 1 e-Annexin V positive cells	Ctrl 0h	Dox 8h	Dox 24h	Dox 48h	Dox 72h	H2O2 10mM
Percentage of positive cells	0.54	0.645	0.46	6.48	84.53
	0.9	0.03	0.15	5.73	40.61	33.56
	0.47	0.35	0.11	15.79	85.51	73.49
	0.38	0.41	0.65	19.46	27.22
Figure 1 f - Cytotoxicity assay	Ctrl 0h	Dox 8h	Dox 24h	Dox 48h
Fold Change vs time 0h	1.12336	1.07112	1.20324	2.07528
	0.95192	1.22045	1.17967	2.01979
	1.11022	1.02763	0.952263	1.92358
	0.78452	1.14303	1.09133	1.31573
	1.06311	1.08028	1.10423	1.29924
	0.966871	1.05117	1.1898	1.21816

## Sheet: Figure 2
Figure 2 a	N/A
Figure 2 b Densitometric Analysis of gH2Ax vs Beta actin
Fold induction vs Ctrl 4h	Ctrl 4h	Dox 4h	Ctrl 8h	Dox 8h
	0.911115	4.91882	1.10259	6.80387
	1.08889	4.83138	0.897409	10.0507
	1	6.3697	1	9.7188
Figure 2c - Densitometric Analysis of NPM expression levels vs Beta actin	Ctrl 4h	Dox 4h	Ctrl 8h	Dox 8h
Fold Change vs Ctr	1.02368	1.09718	0.909483	1.02059
	0.976324	0.989841	1.09052	0.685948
	1	1.03254	1	1.01161
Figure 2 d - ELISA assay for eNPM expression with Dox	Ctrl 4h	Dox 4h	Ctrl 8h	Dox 8h
Fold Change vs Ctr 4h	1.80085	1.85791	1.59095	7.67272
	0.889462	0.862128	1.42938	7.04626
	0.787404	0.8519	1.15351	1.89615
	0.800942	0.726745	0.985298	1.67657
	0.943081	1.56628	2.61892	3.98076
	0.95405	0.822661	2.31845	2.1667
	0.829746	1.44658	1.64369	3.84469
Figure 2 f - LDH Assay	Ctrl 4h	Dox 4h	Ctrl 8h	Dox 8h	negative control	positive control
Absorbance OD 490 nm	0.095	0.0956667	0.0983333	0.098	0.098	1.264
	0.078	0.095	0.140333	0.121667	0.093	1.273
	0.102	0.1585	0.112	0.096	0.098	1.24
	0.174	0.119	0.1235	0.126	0.13	1.63637
	0.213	0.130333	0.136667	0.148667	0.094	2.2
	0.1135	0.1195	0.1405	0.1295	0.1	1.4

## Sheet: Figure 3
Figure 3 a	N/A
Figure 3 b - ELISA assay for eNPM secretion with UV		Ctrl 1h	UV 1h	Ctr 2h	UV 2h	Ctrl 4h	UV 4h
Fold change vs Ctrl 1h		1.05461	0.578806	1.14667	1.01276	0.980311	1.75619
		0.950895	0.685929	1.00288	0.953565	1.00985	1.37611
		0.994497	0.739712	0.850452	0.943719	1.00985	1.48572
		0.891295	1.04627	1.11265	1.32024	1.03751	1.08227
		1.25366	1.11971	1.08477	1.25301	0.847488	1.17887
		0.855044	0.973156	0.802586	1.02573	1.115	1.04157
		1.00275	0.632367	0.941095	2.15637	1.36769	7.16678
		0.942896	0.89299	0.955999	2.3683	1.41613	7.81427
		1.05435	1.04643	1.10291	2.2872	1.40789	6.13053
Figure 3 c - LDH Assay		Ctrl 1h	UV 1h	Ctr 2h	UV 2h	Ctrl 4h	UV 4h	negative control	positive control
Absorbance OD 490 nm		0.175	0.185	0.134	0.119	0.156	0.153	0.11	0.95
		0.21	0.159	0.137	0.117	0.172	0.144	0.102	0.926
		0.141	0.121	0.128	0.12	0.12	0.131	0.116	0.951
		0.15	0.125	0.121	0.108	0.136	0.131	0.124	0.96

## Sheet: Figure 4
Figure 4 a	N/A
Figure 4 b - ELISA assay for eNPM secretion in Dox-treated mice plasma	ctrl	Dox
ng/ml	0.626593	0.976431
	0.644564	0.790729
	0.632583	0.842246
	0.622999	1.02675
	0.65	0.64696

## Sheet: Figure 5
Figure 5 a - Proliferation curve upon rNPM or bNPM treatment	NT 24h	bNPM 24h	rNPM 24h	NT 48h	bNPM 48h	rNPM 48h
Fold change vs Time 0h	1.6	1.33	1.16	1.98	1.61	1.54
	1.61	1.13	1.02	2.46	2.41	2.15
	1.42	1.47	1.32	2.44	2.35	2.1
	1.48	1.22	0.81	2	1.88	1.76
	1.50022	1.45676	1.26117	2.2	1.8	1.96
	1.56025	1.65708	1.03067	2.61	2.71	2.1
	1.7966	1.9081	1.16739	2.76	2.69	2.09
Figure 5b - Apoptosis upon rNPM or bNPM treatment	NT 24h	bNPM 24h	rNPM 24h	NT 48h	bNPM 48h	rNPM 48h
Fold change vs Time 0h	1.43203	1.22239	1.33397	1.12587	1.23791	1.34123
	1.05934	1.29108	1.13838	1.0044	1.20863	1.15303
	1.01308	1.18473	1.76534	1.30675	0.64669	0.965415
	0.93947	0.571133	1.04124	0.928951	0.806234	0.936774
	0.767294	0.580253	1.10725	0.862559	0.631778	1.07381
	0.888322	0.98758	0.81703	0.814404	0.59583	1.21754
Figure 5c - Cytotoxicity upon rNPM or bNPM treatment	NT 24h	bNPM 24h	rNPM 24h	NT 48h	bNPM 48h	rNPM 48h
Fold change vs Time 0h	1.16411	1.42748	1.36121	1.18347	1.30182	1.17616
	1.23167	1.44556	1.35691	1.13786	1.26911	1.13398
	1.19983	1.68312	1.54971	1.31818		1.38961
	0.896822	1.16205	0.840905	1.1373	1.37991	1.23691
	1.05357	0.971685	1.07955	1.25066	1.21674	1.24852
	1.0496	1.01782	0.992463	1.22988	1.16511	1.4395

## Sheet: Figure 6
Figure 6a	N/A
Figure 6b	N/A
Figure 6c - PLA of rNPM treated cells	NT	rNPM
Dots per nuclei	20.1	33.8
	20.4	25.4
	23.5	34.2
	23.2	28.3
	26.7	31.6

## Sheet: Figure 7
Figure 7a	N/A
Figure 7b	N/A
Figure 7c - Densitometric Analysis of NPM expression levels vs Beta actin	shScr	shNPM
	0.985756	0.307855
	1.01424	0.373509
	1	0.180726
Figure 7d	N/A
Figure 7 - e - PLA of shScr and shNPM with UV	shScr -UV	shScr+UV	shNPM-UV	shNPM+UV
Dots per nuclei	1.8	11	2.25	7.5
	1.8	13.4	1.1	3.7
	2.5	19.3	3.6	4.3
	4.666	17.33	3	1.25

## Sheet: Figure 8
Figure 8a	N/A
Figure 8b -NFkB activation with rNPM/TLR4i
Relative Fluorescence Units	Ctrl	Ctrl +TLR4i	rNPM	rNPM+TLR4i
	655150	559493	1416398	978604
	969925	476344	1141955	941016
	1040436	514623	1193922	730900
	890968	516820	1044803	754589
	865525	601511	1126568	669622
	718525	628681	1194149	573039
Figure 8c -mRNA COX-2 and IL-6 rNPM/NFKB inhibitor
Fold change vs Ctrl	COX-2
	Ctrl	rNPM	rNPM + NFKB i
	1.152	1.616	0.831
	0.848	1.499	0.321
	1.00267	3.45262	1.92307
	0.997331	2.63645	0.743791
	0.691733	4.52904	2.52262
	1.30827	3.45841	0.975682
	IL-6
	Ctrl	rNPM	rNPM + NFKB i
	0.842	1.17	0.894
	1.158	1.485	0.534
	1.40954	5.72887	4.39772
	0.59046	7.27388	2.62724
	1.21328	7.63305	5.85945
	0.666628	9.69159	3.50048
	COX-2
Figure 8 d -mRNA COX-2 rNPM /TLR4 inhibitor	Ctrl	rNPM	rNPM + TLR4 i
	1.098	2.786	1.588
	0.902	3.647	1.549
	1	2.383	1.5
	1.098	7.477	0.238
	0.902	9.788	0.232
	1	9.11	0.3
	IL-6
	Ctrl	rNPM	rNPM + TLR4 i
	0.966	1.478	1.377
	1.034	1.629	1
	0.966	3.967	0.207
	1.034	4.372	0.246
	1	5.314	0.21
	1	4.191	0.3

## Sheet: Figure 9
Figure 9a ELISA assay for eNPM secretion with Dox/TLR4 inhibitor	Ctr 8h	Ctrl 8h+TLR4i	Dox 8h	Dox 8h+ TLR4i
Fold change vs Ctrl	1	0.315317	1.70225	0.331973
	1.1675	0.379443	1.5231	0.384657
	1.44453	0.381588	2.69516	0.390893
	1	0.32	1.72	0.35
Figure 9b ELISA assay for eNPM secretion with Dox/chloroquine /3MA	Ctrl 8h	Ctrl 8h+Chl	Ctrl 8h+ 3MA	Dox 8h	Dox 8h+Chl	Dox 8h+3MA
Fold change vs Ctrl	0.84	0.444751	0.33	1.70225	0.358026	0.39
	1.1675	0.484994	0.42	1.8	0.361947	0.354
	1.1	0.498657	0.35	2.69516	0.636591	0.455
	0.93	0.72	0.85	1.14	0.8	0.68
	1.01	0.85	0.85	2.32	0.72	0.59
	0.89	0.57	0.77	1.21	0.7	0.51
	1.02	0.77	0.81	3	0.57	0.38
